# Supplementary material for: Polystyrene Micro- and Nanoplastic Exposure Triggers an Activation and Stress Response in Human Astrocytes
Source: Int J Mol Sci. 2025 Nov 21;26(23):11273. doi: 10.3390/ijms262311273 (PMC12692081; doi:10.3390/ijms262311273)
Supplement: Supplementary file 1 [file ijms-26-11273-s001.zip]

Archive with 2 entries (2 files):
- ijms-3875833-supplementary.pdf
- Supplementary_Video_S1.mp4
